# Supplementary material for: Enhanced Storage Performance of PANI and PANI/Graphene Composites Synthesized in Protic Ionic Liquids
Source: Materials (Basel). 2021 Jul 30;14(15):4275. doi: 10.3390/ma14154275 (PMC8347535; doi:10.3390/ma14154275)
Supplement: Supplementary file 1 [file materials-14-04275-s001.zip]

Archive with 1 entries (1 files):
- materials-1261154-supplementary.pdf
